# Supplementary material for: Datasets on the statistical and algebraic properties of primitive Pythagorean triples
Source: Data Brief. 2017 Sep 1;14:686–94. doi: 10.1016/j.dib.2017.08.021 (PMC5596336; doi:10.1016/j.dib.2017.08.021)
Supplement: Supplementary file 1 — Transparency document [file mmc2.zip]

Archive with 11 entries (11 files):
- Supplementary Data 7.docx
- Supplementary Data 8.docx
- Supplementary Data 9.docx
- Supplementary Data 10.docx
- Supplementary Data 11.docx
- Supplementary Data 1.docx
- Supplementary Data 2.docx
- Supplementary Data 3.docx
- Supplementary Data 4.docx
- Supplementary Data 5.docx
- Supplementary Data 6.docx
